# Supplementary material for: Microbiome, Mycobiome and Related Metabolites Alterations in Patients with Metabolic Syndrome—A Pilot Study
Source: Metabolites. 2022 Feb 28;12(3):218. doi: 10.3390/metabo12030218 (PMC8951583; doi:10.3390/metabo12030218)
Supplement: Supplementary file 1 [file metabolites-12-00218-s001.zip]

Archive with 1 entries (1 files):
- metabolites-1546555-supplementary.pdf
